# Supplementary material for: Ligilactobacillus salivarius MP100 as an Alternative to Metaphylactic Antimicrobials in Swine: The Impact on Production Parameters and Meat Composition
Source: Animals (Basel). 2023 May 16;13(10):1653. doi: 10.3390/ani13101653 (PMC10215945; doi:10.3390/ani13101653)
Supplement: Supplementary file 1 [file animals-13-01653-s001.zip]

Archive with 1 entries (1 files):
- animals-2296437-supplementary.xlsx
