# Supplementary material for: Ligilactobacillus salivarius MP100 as an Alternative to Metaphylactic Antimicrobials in Swine: The Impact on Production Parameters and Meat Composition
Source: Animals (Basel). 2023 May 16;13(10):1653. doi: 10.3390/ani13101653 (PMC10215945; doi:10.3390/ani13101653)
Supplement: Supplementary file 1 [file animals-13-01653-s001.zip › animals-2296437-supplementary.xlsx]

## Sheet: TABLA Pirineos
Tabla 1S. Signal assigments for 1H NMR spectrum from from longissimus lumborum exudate (fed with and without added probiotics)
Peak	Compound	Group (1Assignment Data)	1H (pppm)	Multiplicity
1	Fatty Acid	δ-CH3	0.91	t
2	Isoleucine (Ile)	δ-CH3	0.96	t
3	Leucine (Leu)	δ´-CH3 / δ´-CH3	0.97	m
4	Valine (Val)	γ-CH3	1.00	d
5	Isoleucine (Ile)	γ-CH3	1.02	d
6	Valine (Val)	γ´-CH3	1.05	d
7	2,3 - Butanediol	CH3 / CH3´	1.15	d
8	Ethanol	CH3	1.19	t
9	β-Hydroxybutiric Acid	CH3	1.21	d
10	Isoleucine (Ile)	γ-CH2	1.27	m
11	Fatty Acid	(CH2)n	1.31	d
12	Lactic Acid (LA)	CH3	1.34	d
14	Isoleucine (Ile)	γ-CH2	1.46	m
15	Lysine (Lys)	γ-CH2	1.48	m
16	Alanine (Ala)	β-CH3	1.48	d
17	Biotin		1.64
18	Not Identified (NI)	-	1.67	-
19	Leucine (Leu)	β-CH2	1.69	m
20	Leucine (Leu)	γ-CH	1.72	m
21	Lysine (Lys)	δ-CH2	1.72	m
22	Leucine (Leu)	β´-CH2	1.74	m
23	Biotin	-	1.81	t
24	Lysine (Lys)	β-CH2	1.91	m
25	γ-Aminobutyric Acid (GABA)	β-CH2	1.91	m
26	Acetic Acid (AA)	CH3	1.94	s
27	Isoleucine (Ile)	β-CH	2.00	m
28	Glutamate (Glu)	β-CH2	2.06	m
29	Glutamate (Glu)	β´-CH2	2.11	m
30	O-Acetylcarnitine	CH3-COO	2.15	s
31	Glutamine (Gln)	β,β´-CH2	2.15	m
32	Valine (Val)	β-CH	2.29	m
33	γ-Aminobutyric Acid (GABA)	α-CH2	2.31	t
34	β-Hydroxybutiric Acid	α-CH2	2.31	-
35	Glutamine (Gln)	γ-CH2	2.38	m
36	Succinic Acid (SA)	α,β-CH2	2.42	s
37	β-Hydroxybutiric Acid	α´-CH2	2.42	-
38	Carnitine	α-CH2	2.45	m
39	Glutamine (Gln)	γ-CH2	2.46	t
40	O-Acetylcarnitine	CH2-alfa	2.51	m
41	β-Alanine	β-CH2	2.56	t
42	O-Acetylcarnitine	CH2-alfa	2.66	m
43	Carnosine - Anserine (Ans)	NH2-CH2-CH2	2.69	m
44	Trimethylamine (TMA)	N-CH3	2.91	s
45	Carnitine	γ-CH2	2.97	m
46	γ-Aminobutyric Acid (GABA)	γ-CH2	3.02	t
47	Lysine (Lys)	ε-CH2	3.02	m
48	Creatine (Cr) / Phosphocreatine (PCr)	N-CH3	3.04	s
49	Creatinine	N-CH3	3.06	s
50	Anserine (Ans)	β,β´-CH2	3.08	m
51	Carnosine	β,β´-CH2	3.11	m
52	Phenylalanine (Phe)	β,β´-CH2	3.13	m
53	β-Alanine	α-CH2	3.17
54	Choline (Cho)	N-(CH3)3	3.18	s
55	Phosphocholine (PCho)	N-(CH3)3	3.21	s
56	O-Acetylcarnitine	(CH3)3-N	3.21	s
57	Carnosine - Anserine (Ans)	NH2-CH2	3.23	m
58	Carnitine	N(CH3)3	3.24	s
59	Carnosine	β,β´-CH2	3.25	m
60	Anserine (Ans)	β,β´-CH2	3.26	m
61	β-Glucose (β-Glu)	CH-2	3.26	-
62	Betaine	N(CH3)3	3.27	s
63	Taurine (Tau)	N-CH2	3.27	t
64	Phenylalanine (Phe)	β,β´-CH2	3.28	m
65	Biotin		3.37
66	β-Glucose (β-Glu)	CH-4	3.40	-
67	β-Glucose (β-Glu)	CH-5	3.41	-
68	Taurine (Tau)	N-CH2	3.43	t
69	Carnitine	γ,γ´-CH2	3.45	m
70	α-Glucose (α-Glu)	CH-4	3.43	-
71	β-Glucose (β-Glu)	CH-3	3.49	-
72	Choline (Cho)	β-CH2	3.53	-
73	α-Glucose (α-Glu)	CH-2	3.54	-
74	Glycerol	CH2-OH	3.57	dd
75	Glycine	CH2-NH2	3.57	s
76	Threonine (Thr)	α-CH	3.61	-
77	Valine (Val)	α-CH	3.623	d
78	O-Acetylcarnitine	CH2-gamma	3.62	m
79	2,3 - Butanediol	CH	3.63	-
80	Ethanol	CH2	3.65	-
81	Glycerol	CH2-OH	3.66	dd
82	Isoleucine (Ile)	α-CH	3.68	d
83	2,3 - Butanediol	CH´	3.71	-
84	α-Glucose (α-Glu)	CH-3	3.72	-
85	β-Glucose (β-Glu)	CH2-6,6´	3.72	-
86	Leucine (Leu)	α-CH	3.74	m
87	Lysine (Lys)	α-CH	3.76	m
88	Glutamate (Glu)	α-CH	3.76	m
89	Alanine (Ala)	α-CH	3.78	-
90	Glycerol	CH-OH	3.79	m
91	Glutamine (Gln)	α-CH	3.79	m
92	α-Glucose (α-Glu)	CH2-6,6´	3.78	-
93	α-Glucose (α-Glu)	CH-5	3.84	-
94	α-Glucose (α-Glu)	CH2-6,6´	3.85	-
95	Inosine (INO)	CH2-beta	3.85	-
96	Anserine (Ans)	N-CH3	3.87	s
97	β-Glucose (β-Glu)	CH2-6,6´	3.9	-
98	O-Acetylcarnitine	CH2-gamma	3.90	m
99	Inosine (INO)	CH2-beta	3.91	-
100	Betaine	α-CH2	3.92	s
101	α-Mannose	CH-2	3.94	-
102	Creatine (Cr) / Phosphocreatine (PCr)	α-CH2	3.94	s
103	Phenylalanine (Phe)	α-CH	3.99	m
104	Choline (Cho)	α-CH2	4.05	-
105	Creatinine	CH2	4.08	s
106	Lactic Acid (LA)	α-CH	4.13	q
107	β-Hydroxybutiric Acid	β−CH	4.15	-
108	Threonine (Thr)	β-CH	4.26	-
109	Inosine (INO)	CH-4	4.28	-
110			4.33
111	Inosine (INO)	CH	4.44	-
112	Inosine 5´-phosphate (IMP)	CH	4.51	-
113	Carnosine	CH-COOH	4.52	m
114	Anserine (Ans)	CH-COOH	4.53	m
115	Not Identified (NI)	-	4.58	-
116	Carnitine	β-CH	4.59	m
117	β-Glucose (β-Glu)	CH-1	4.66	d
118	Inosine (INO) / Inosine 5´-phosphate (IMP)	CH	4.79	-
119	α-Ribopyranose	CH-1	4.88
120	β-Ribopyranose	CH-OH	4.92	-
121	α-Mannose	CH-1	5.18	d
122	α-Glucose (α-Glu)	CH-1	5.24	d
123	β-Ribofuranose	CH-1	5.26	d
124	α-Ribofuranose	CH-1	5.39	d
125	O-Acetylcarnitine	CH	5.63	m
126	Inosine (INO)	CH	6.11	d
127	ATP / ADP / AMP / IMP	CH	6.16	d
128	Tyrosine (Tyr)	CH-3,5	6.89	d
129	Tyrosine (Tyr)	CH2,6	7.19	d
130	Carnosine	C-CH-N	7.27	s
131	Anserine (Ans)	C-CH-N	7.27	s
132	Phenylalanine (Phe)	CH-2,6	7.32	m
133	Phenylalanine (Phe)	CH-4	7.38	m
134	Phenylalanine (Phe)	CH-3,5	7.42	m
135	Niacin	CH	7.60	m
136	Hypoxanthine (HYP)	CH-8	8.19	s
137	Hypoxanthine (HYP)	CH-2	8.21	s
138	AMP / IMP	CH	8.225	s
139	Inosine (INO)	CH	8.24	s
140	ATP / ADP	CH	8.25	s
141	Niacin	CH	8.27	d
142	Not Identified (NI)	-	8.35	-
143	Inosine (INO)	CH	8.37	s
144	Formic Acid (FA)	CH	8.46	s
145	ATP / ADP / AMP / IMP	CH	8.54	s
146	Carnosine	N-CH-N (His)	8.59	s
147	Anserine (Ans)	N-CH-N (His)	8.63	s
148	Niacin	CH	8.72	d
150	Niacin	CH	8.94	S
(1) Castejón et al., 2010; Castejón et al., 2015; Garcia-García et al., 2019
